# Supplementary material for: Genome-Wide Identification and Characterization of SET Domain Family Genes in Brassica napus L
Source: Int J Mol Sci. 2022 Feb 9;23(4):1936. doi: 10.3390/ijms23041936 (PMC8879272; doi:10.3390/ijms23041936)
Supplement: Supplementary file 1 [file ijms-23-01936-s001.zip]

Archive with 2 entries (2 files):
- supplimentary data.xlsx
- supplimentary figures.pdf
