# Supplementary material for: Genome-Wide Identification and Characterization of SET Domain Family Genes in Brassica napus L
Source: Int J Mol Sci. 2022 Feb 9;23(4):1936. doi: 10.3390/ijms23041936 (PMC8879272; doi:10.3390/ijms23041936)
Supplement: Supplementary file 1 [file ijms-23-01936-s001.zip › supplimentary data.xlsx]

## Sheet: S1
Table S1 List of q-RT PCR primers used in this study
		Gene ID	Gene name	Forward primer	Reverse primer
I	1	BnaA04g13630D	BnCLF.1A	TTTGTGGGTGAAAACGTATGTC	CGAGCAAGTCATGTATTGGAAG
	2	BnaA09g00500D	BnSWN.1A	GTGGGAAAATATATGACCGTGC	TTTAGCTGAGTGATTGGCAAAC
II	3	BnaA07g18580D	BnASHH4.1A	AAAGCGCAATATCTACACGAAG	CTTGAAAGTAGCAACTCGCAAT
	4	BnaC06g37540D	BnASHH1.1B	ATAAAGAACATCGCTTGCACTC	CACTTACAGCGAAACTCACAAA
III	5	BnaA01g18730D	BnATXR3.1A	TGAAAACATACAAGACTCGGGA	GTCTCTTTCTTTGGCTGTCTTG
	6	BnaA05g13380D	BnATXR3.2A	GTATGTTTCAGCCCAAGACAAG	CTTCCTATCTCATCGCTCTCAG
IV	7	BnaC09g46870D	BnATXR5.2B	CGTTGGAGAACTTTGCAAAATG	TTGTGAGCTTGTCTAAACTTGC
	8	BnaA06g26870D	BnATXR6.2A	TACTCCATGCCTTTGATCCTTT	GATGTTGAACCTCACACACTTC
V	9	BnaC03g01840D	BnSUVH1.1B	CCATTACGCACTCTAAAACCAG	CTATCGGAGTTCGCTTTCTTTG
	10	BnaA09g34050D	BnSUVH9.1A	TGATTATCTACACGGGACATGG	ATACTCCTCTCCATAGCGAGAT
	11	BnaC04g35290D	BnSUVH6.1B	AAAGAGGTTCAGAGTAGACTGC	TGTACTGAAACTCGTCACCTAC
VI	12	BnaA09g09920D	BnASHR2.1A	AGATGTCAATCTTGCTCTCTCG	AGGAAACCAGAATCGGAAGTAG
	13	BnaA05g17880D	BnaA05g17880D	CTGTTATGCTACTGCGGATCTA	TGGTTCTTCGACATGTATCACA
VII	14	BnaC08g39970D	BnSETD2.1B	TCTTGATCCCTCTTGCTGATTT	GTTCTGCATTGCTTTTGTTCAC
	15	BnaC01g39740D	BnSETD5.1B	TGGATGGAAGATTTGCCTTAGT	TCAAGCTTTTCCTTGTAACACG

## Sheet: S2
Table S2 SET domain containing genes (SDGs) of Arabidopsis thaliana, Brassica rapa, Brassica oleracea and Brassica napus and their orthologous relationship.
	Clade			B. napus Gene ID	Gene name	B. oelercea Gene ID	Gene name	B. rapa Gene ID	Gene name
I	1	AtMEA	At1G02580	BnaA09g51240D	BnMEA.1A	Bol018423	BoMEAa	Bra033334	BrMEAa
E(z)				BnaC08g46050D	BnMEA.1B	Bol040761	BoMEAb	Bra032592	BrMEAb
				BnaA10g01220D	BnMEA.2A
				BnaC05g01310D	BnMEA.2B
	2	AtCLF	At2G23380	BnaA04g13630D	BnCLF.1A			Bra032169	BrCLF
				BnaC04g35880D	BnCLF.1B
	3	AtSWN	At4G02020	BnaA09g00500D	BnSWN.1A	Bol011402	BoSWN	Bra036300	BrSWN
				BnaCnng01170D	BnSWN.1B
				BnaA10g10150D	BnSWN.2A
II	1	AtASHH3	At2G44150	BnaA03g20680D	BnASHH3.1A	Bol029500	BoASHH3a	Bra004809	BrASHH3a
Ash				BnaC03g24710D	BnASHH3.1B	Bol030053	BoASHH3b	Bra000343	BrASHH3b
				BnaA05g03780D	BnASHH3.2A
				BnaC04g03390D	BnASHH3.2B
		AtASHH4	At3G59960	BnaA07g18580D	BnASHH4.1A	Bol023819	BoASHH4a	Bra007496	BrASHH4a
				BnaC06g17610D	BnASHH4.1B	Bol044511	BoASHH4b	Bra003396	BrASHH4b
				BnaA09g38210D	BnASHH4.2A
				BnaC08g30180D	BnASHH4.2B
	2	AtASHR3	At4G30860	BnaA08g12860D	BnASHR3.1A	Bol012978	BoASHR3	Bra010270	BrASHR3
				BnaC03g67870D	BnASHR3.1B
	3	AtASHH1	At1G76710	BnaA07g33020D	BnASHH1.1A	Bol027607	BoASHH1	Bra015723	BrASHH1
				BnaC06g37540D	BnASHH1.1B
				BnaA07g17090D	BnASHH1.2A
	4	AtASHH2	At1G77300	BnaA07g33460D	BnASHH2.1A	Bol027564	BoASHH2	Bra015678	BrASHH2
				BnaC06g38010D	BnASHH2.1B
III	1	AtATX1	At2G31650	BnaA04g18180D	BnATX1.1A			Bra021721	BrATX1
Trx				BnaC04g42250D	BnATX1.1B
		AtATX2	At1G05830	BnaA09g50210D	BnATX2.1A	Bol018289	BoATX2	Bra032450	BrATX2
				BnaC08g44440D	BnATX2.1B
	2	AtATX3	At3G61740	BnaA07g19000D	BnATX3.1A	Bol010867	BoATX3	Bra003467	BrATX3
				BnaC06g18140D	BnATX3.1B
		AtATX4	At4G27910	BnaA03g48900D	BnATX4.1A	Bol042363	BoATX4	Bra040838	BrATX4
				BnaC07g41090D	BnATX4.1B
		AtATX5	At5G53430	BnaA10g06740D	BnATX5.1A	Bol030314	BoATX5	Bra003056	BrATX5
				BnaC09g29770D	BnATX5.1B
	3	AtATXR3	At4G15180	BnaA01g18730D	BnATXR3.1A	Bol013303	BoATXR3	Bra039562	BrATXR3a
				BnaC01g42140D	BnATXR3.1B			Bra037086	BrATXR3b
				BnaA05g13380D	BnATXR3.2A
				BnaC06g11340D	BnATXR3.2B
	4	AtATXR7	At5G42400	BnaA09g16090D	BnATXR7.1A			Bra027983	BrATXR7
				BnaC09g16850D	BnATXR7.1B
IV	1	AtATXR5	At5G09790	BnaA02g00160D	BnATXR5.1A	Bol024624	BoATXR5a	Bra009403	BrATXR5a
ATXR5/6				BnaC02g00720D	BnATXR5.1B	Bol043727	BoATXR5b	Bra028618	BrATXR5b
				BnaA10g22360D	BnATXR5.2A
				BnaC09g46870D	BnATXR5.2B
		AtATXR6	At5G24330	BnaA02g37130D	BnATXR6.1A	Bol016463	BoATXR6a	Bra009752	BrATXR6a
				BnaCnng48300D	BnATXR6.1B	Bol022437	BoATXR6b	Bra029401	BrATXR6b
				BnaA06g26870D	BnATXR6.2A
				BnaC07g30100D	BnATXR6.2B
V	1	AtSUVH1	At5G04940	BnaA03g01550D	BnSUVH1.1A			Bra009408	BrSUVH1a
Suv				BnaC03g01840D	BnSUVH1.1B			Bra009409	BrSUVH1b
				BnaA10g25310D	BnSUVH1.2A			Bra005829	BrSUVH1c
				BnaC09g50310D	BnSUVH1.2B			Bra028776	BrSUVH1d
				BnaC02g02520D	BnSUVH1.3B
				BnaC09g50300D	BnSUVH1.4B
		AtSUVH3	At1G73100	BnaA07g30600D	BnSUVH3.1A			Bra016018	BrSUVH3
				BnaC06g43880D	BnSUVH3.1B
				BnaA07g22850D	BnSUVH3.2A
				BnaC06g23810D	BnSUVH3.2B
				BnaC06g43300D	BnSUVH3.3B
		AtSUVH7	At1G17770	BnaAnng14120D	BnSUVH7.1A			A06:6823948-6826167,predicted	BrSUVH7a
				BnaC06g28920D	BnSUVH7.1B			A06:6829427-6831238,predicted	BrSUVH7b
				BnaA06g11960D	BnSUVH7.2A			Bra025949	BrSUVH7c
				BnaA06g11990D	BnSUVH7.3A			Bra025950	BrSUVH7d
				BnaAnng21540D	BnSUVH7.4A
		AtSUVH8	At2G24740
		AtSUVH10	At2G05900
								Bra004258	Bra004258
	2	AtSUVH4	At5G13960	BnaA03g04610D	BnSUVH4.1A	Bol034261	BoSUVH4	Bra006226	BrSUVH4
				BnaC03g06140D	BnSUVH4.1B
	3	AtSUVH2	At2G33290	BnaA05g10320D	BnSUVH2.1A	Bol027257	BoSUVH2a	Bra005511	BrSUVH2a
				BnaC04g11240D	BnSUVH2.1B	Bol037943	BoSUVH2b	Bra021840	BrSUVH2b
				BnaA04g19330D	BnSUVH2.2A
				BnaC04g43670D	BnSUVH2.2B
		AtSUVH9	At4G13460	BnaA09g34050D	BnSUVH9.1A	Bol025176	BoSUVH9	Bra007048	BrSUVH9
				BnaC08g24970D	BnSUVH9.1B
	4	AtSUVR3	At3G03750	BnaA05g32760D	BnSUVR3.1A			Bra031976	BrSUVR3
				BnaC05g48060D	BnSUVR3.1B
	5	AtSUVH5	At2G35160	BnaA05g08770D	BnSUVH5.1A	Bol027418	BoSUVH5	Bra005362	BrSUVH5
				BnaC04g10170D	BnSUVH5.1B
		AtSUVH6	At2G22740	BnaA04g13190D	BnSUVH6.1A			Bra030212	BrSUVH6
				BnaC04g35290D	BnSUVH6.1B
	6	AtSUVR1	At1g04050
		AtSUVR2	At5G43990	BnaA02g22450D	BnSUVR2.1A	Bol024169	BoSUVR2	Bra033710	BrSUVR2a
				BnaC02g30730D	BnSUVR2.1B			Bra036004	BrSUVR2b
				BnaA06g36410D	BnSUVR2.2A
				BnaC07g17530D	BnSUVR2.2B
		AtSUVR4	At3G04380	BnaA03g28550D	BnSUVR4.1A			Bra040197	BrSUVR4a
				BnaC03g33690D	BnSUVR4.1B			Bra001104	BrSUVR4b
				BnaA05g33030D	BnSUVR4.2A
				BnaC05g47290D	BnSUVR4.2B
	7	AtSUVR5	At2G23740	BnaA04g13850D	BnSUVR5.1A			Bra039210	BrSUVR5a
				BnaA09g41880D	BnSUVR5.2A			Bra032148	BrSUVR5b
				BnaC04g56280D	BnSUVR5.1B
VI	1	AtASHR1	At2G17900	BnaA07g02410D	BnASHR1.1A	Bol041463	BoASHR1	Bra002100	BrASHR1
SMYD				BnaCnng42550D	BnASHR1.1B
		AtASHR2	At2G19640	BnaA09g09920D	BnASHR2.1A			Bra036713	BrASHR2
		AtATXR1	At1G26760	BnaA09g29220D	BnATXR1.1A			Bra024688	BrATXR1
				BnaCnng33180D	BnATXR1.1B
		AtATXR2	At3G21820	BnaA05g19420D	BnATXR2.1A	Bol038327	BoATXR2	Bra031313	BrATXR2
				BnaCnng26330D	BnATXR2.1B
		AtATXR4	At5G06620	BnaAnng01770D	BnATXR4.1A	Bol024513	BoATXR4	Bra028726	BrATXR4
				BnaC02g01930D	BnATXR4.1B
	2		At1g33400	BnaA05g17880D	BnaA05g17880D	Bol020872	Bol020872	Bra010195	Bra010195
				BnaCnng44980D	BnaCnng44980D
			At1g43245	BnaA09g52100D	BnaA09g52100D	Bol011456	Bol011456	Bra037400	Bra037400
				BnaCnng01720D	BnaCnng01720D
VII
SETD		AtSETD1	At1G01920	BnaCnng08960D	BnSETD1.1B	Bol018484	BoSETD1	Bra032655	BrSETD1
		AtSETD2	At1G14030	BnaA09g45900D	BnSETD2.1A	Bol031464	BoSETD2	Bra026865	BrSETD2
				BnaC08g39970D	BnSETD2.1B
		AtSETD3	At1G24610	BnaA09g28320D	BnSETD3.1A			Bra032786	BrSETD3a
				BnaAnng22450D	BnSETD3.2A			Bra032787	BrSETD3b
				BnaC05g20890D	BnSETD3.1B			Bra032788	BrSETD3c
		AtSETD4	At2G18850	BnaA07g01600D	BnSETD4.1A	Bol041549	BoSETD4	Bra038821	BrSETD4
				BnaC07g02950D	BnSETD4.1B
		AtSETD5	At3G07670	BnaC01g39740D	BnSETD5.1B	Bol008167	BoSETD5	Bra040022	BrSETD5
		AtSETD6	At3G55080	BnaA09g34820D	BnSETD6.1A			Bra007140	BrSETD6
				BnaC08g25980D	BnSETD6.1B
		AtSETD7	At3G56570	BnaA09g35960D	BnSETD7.1A	Bol045459	BoSETD7	Bra007252	BrSETD7
				BnaA09g35970D	BnSETD7.2A
				BnaC08g27460D	BnSETD7.1B
		AtSETD8	At4G20130	BnaA03g14450D	BnSETD8.1A	Bol011910	BoSETD8	Bra017087	BrSETD8a
				BnaA04g22390D	BnSETD8.2A			Bra020935	BrSETD8b
				BnaA08g30390D	BnSETD8.3A
				BnaC03g63720D	BnSETD8.1B
		AtSETD9	At5G14260					Bra008769	BrSETD9a
								Bra023454	BrSETD9b
		AtSETD10	At5G17240	BnaA02g03480D	BnSETD10.1A	Bol021329	BoSETD10	Bra023607	BrSETD10
				BnaC02g07170D	BnSETD10.1B

## Sheet: S3
Table S3 One to one orthologous relationship of BnSDGs with A. thaliana
BnaAnng01770D	AT5G06620.1.TAIR10
BnaA01g18730D	AT4G15180.1.TAIR10
BnaCnng08960D	AT1G01920.1.TAIR10
BnaCnng01720D	AT4G00950.1.TAIR10
BnaCnng01170D	AT4G02020.1.TAIR10
BnaA02g03480D	AT5G17240.1.TAIR10
BnaA02g00160D	AT5G09790.2.TAIR10
BnaA02g22450D	AT5G43990.2.TAIR10
BnaA03g20680D	AT2G44150.1.TAIR10
BnaA03g28550D	AT3G04380.1.TAIR10
BnaA03g48900D	AT4G27910.1.TAIR10
BnaA03g04610D	AT5G13960.1.TAIR10
BnaA03g01550D	AT5G04940.1.TAIR10
BnaC02g30730D	AT5G43990.2.TAIR10
BnaC02g00720D	AT5G09790.2.TAIR10
BnaC02g01930D	AT5G06620.1.TAIR10
BnaC02g02520D	AT5G04940.1.TAIR10
BnaA04g13190D	AT2G22740.1.TAIR10
BnaA04g13630D	AT2G23380.1.TAIR10
BnaA04g13850D	AT2G23740.2.TAIR10
BnaA04g19330D	AT2G33290.1.TAIR10
BnaA04g18180D	AT2G31650.1.TAIR10
BnaC01g39740D	AT3G07670.1.TAIR10
BnaA05g17880D	AT1G33400.1.TAIR10
BnaA05g03780D	AT2G44150.1.TAIR10
BnaA05g08770D	AT2G35160.1.TAIR10
BnaA05g19420D	AT3G21820.1.TAIR10
BnaA05g33030D	AT3G04380.1.TAIR10
BnaA05g32760D	AT3G03750.2.TAIR10
BnaA05g13380D	AT4G15180.1.TAIR10
BnaC04g43670D	AT2G33290.1.TAIR10
BnaC04g35290D	AT2G22740.1.TAIR10
BnaC04g35880D	AT2G23380.1.TAIR10
BnaC04g03390D	AT2G44150.1.TAIR10
BnaC04g11240D	AT2G33290.1.TAIR10
BnaC04g10170D	AT2G35160.1.TAIR10
BnaC04g42250D	AT2G31650.1.TAIR10
BnaA06g11960D	AT1G17770.1.TAIR10
BnaA06g26870D	AT5G24330.1.TAIR10
BnaA06g36410D	AT5G43990.2.TAIR10
BnaC03g24710D	AT2G44150.1.TAIR10
BnaC03g33690D	AT3G04380.1.TAIR10
BnaC03g63720D	AT4G20130.1.TAIR10
BnaC03g67870D	AT4G30860.1.TAIR10
BnaC03g01840D	AT5G04940.1.TAIR10
BnaC03g06140D	AT5G13960.1.TAIR10
BnaA07g30600D	AT1G73100.1.TAIR10
BnaA07g33020D	AT1G76710.1.TAIR10
BnaA07g33460D	AT1G77300.1.TAIR10
BnaA07g22850D	AT1G73100.1.TAIR10
BnaA07g01600D	AT2G18850.1.TAIR10
BnaA07g02410D	AT2G17900.1.TAIR10
BnaA07g18580D	AT3G59960.1.TAIR10
BnaA07g19000D	AT3G61723.1.TAIR10
BnaC06g37540D	AT1G76710.1.TAIR10
BnaC06g38010D	AT1G77300.1.TAIR10
BnaC06g23810D	AT1G73100.1.TAIR10
BnaC06g17610D	AT3G59960.1.TAIR10
BnaC06g11340D	AT4G15180.1.TAIR10
BnaA08g12860D	AT4G30860.1.TAIR10
BnaC05g01310D	AT1G02580.1.TAIR10
BnaC05g20890D	AT1G24610.1.TAIR10
BnaC05g47290D	AT3G04370.1.TAIR10
BnaC05g48060D	AT3G03750.2.TAIR10
BnaA09g29220D	AT1G26760.1.TAIR10
BnaA09g45900D	AT1G14030.1.TAIR10
BnaA09g51240D	AT1G02580.1.TAIR10
BnaA09g50210D	AT1G05830.1.TAIR10
BnaA09g09920D	AT2G19640.2.TAIR10
BnaA09g41880D	AT2G23740.2.TAIR10
BnaA09g35960D	AT3G56570.1.TAIR10
BnaA09g38210D	AT3G59960.1.TAIR10
BnaA09g00500D	AT4G02020.1.TAIR10
BnaA09g16090D	AT5G42400.1.TAIR10
BnaC08g44440D	AT1G05830.1.TAIR10
BnaC08g39970D	AT1G14030.1.TAIR10
BnaC08g46050D	AT1G02580.1.TAIR10
BnaC08g25980D	AT3G55080.1.TAIR10
BnaC08g27460D	AT3G56570.1.TAIR10
BnaC08g30180D	AT3G59960.1.TAIR10
BnaC07g02950D	AT2G18850.1.TAIR10
BnaC07g41090D	AT4G27910.1.TAIR10
BnaC07g17530D	AT5G43990.2.TAIR10
BnaC07g30100D	AT5G24330.1.TAIR10
BnaC09g29770D	AT5G53430.1.TAIR10
BnaC09g16850D	AT5G42400.1.TAIR10
BnaC09g46870D	AT5G09790.2.TAIR10
BnaC09g50300D	AT5G04940.1.TAIR10
BnaA10g01220D	AT1G02580.1.TAIR10
BnaA10g06740D	AT5G53430.1.TAIR10
BnaA10g22360D	AT5G09790.2.TAIR10
BnaA10g25310D	AT5G04940.1.TAIR10
BnaA08g30390D	AT4G20130.1.TAIR10

## Sheet: S4
Table S4 The synonymous (Ks) and non-synonymous (Ks) substitutions in duplicated BnSDGs.
Gene ID	Gene name	Gene type	Gene ID	Gene name	Gene Type	Ka	Ks	Ka_Ks	Time (MYA)	Selective pressure
BnaA09g51240D	BnMEA.1A	WGD or Segmental	BnaC08g46050D	BnMEA.1B	WGD or Segmental	0.0179849	0.0303327	0.592921	1.01109	purifying selection	Time= Ks/2x where X is 1.5×10−8
BnaA10g01220D	BnMEA.2A	WGD or Segmental	BnaC05g01310D	BnMEA.2B	WGD or Segmental	0.0162588	0.0373143	0.435726	1.24381	purifying selection
BnaA04g13630D	BnCLF.1A	WGD or Segmental	BnaC04g35880D	BnCLF.1B	WGD or Segmental	0.00860053	0.0722103	0.119104	2.40701	purifying selection
BnaA09g00500D	BnSWN.1A	WGD or Segmental	BnaCnng01170D	BnSWN.1B	WGD or Segmental	0.0271937	0.100993	0.269264	3.36642	purifying selection
BnaA03g20680D	BnASHH3.1A	WGD or Segmental	BnaC03g24710D	BnASHH3.1B	WGD or Segmental	0.0337847	0.0266202	1.26914	0.887339	Positive selection
BnaA05g03780D	BnASHH3.2A	WGD or Segmental	BnaC04g03390D	BnASHH3.2B	WGD or Segmental	0.0234991	0.163609	0.14363	5.45362	purifying selection
BnaA07g18580D	BnASHH4.1A	WGD or Segmental	BnaC06g17610D	BnASHH4.1B	WGD or Segmental	0.0161062	0.040295	0.399707	1.34317	purifying selection
BnaA09g38210D	BnASHH4.2A	WGD or Segmental	BnaC08g30180D	BnASHH4.2B	WGD or Segmental	0.0261546	0.152034	0.172032	5.06779	purifying selection
BnaA08g12860D	BnASHR3.1A	WGD or Segmental	BnaC03g67870D	BnASHR3.1B	WGD or Segmental	0.0202447	0.0951575	0.21275	3.17192	purifying selection
BnaA07g33020D	BnASHH1.1A	WGD or Segmental	BnaC06g37540D	BnASHH1.1B	WGD or Segmental	0.022027	0.110225	0.199837	3.67415	purifying selection
BnaA07g33460D	BnASHH2.1A	WGD or Segmental	BnaC06g38010D	BnASHH2.1B	WGD or Segmental	0.0209725	0.051259	0.409148	1.70863	purifying selection
BnaA04g18180D	BnATX1.1A	WGD or Segmental	BnaC04g42250D	BnATX1.1B	WGD or Segmental	0.0201232	0.0701326	0.286931	2.33775	purifying selection
BnaA09g50210D	BnATX2.1A	Dispersed	BnaC08g44440D	BnATX2.1B	WGD or Segmental	0.0348569	0.116169	0.300054	3.8723	purifying selection
BnaA07g19000D	BnATX3.1A	WGD or Segmental	BnaC06g18140D	BnATX3.1B	WGD or Segmental	0.0387993	0.104876	0.369954	3.49586	purifying selection
BnaA03g48900D	BnATX4.1A	WGD or Segmental	BnaC07g41090D	BnATX4.1B	WGD or Segmental	0.0628124	0.162261	0.387107	5.40871	purifying selection
BnaA10g06740D	BnATX5.1A	WGD or Segmental	BnaC09g29770D	BnATX5.1B	WGD or Segmental	0.00644639	0.0441068	0.146154	1.47023	purifying selection
BnaA05g13380D	BnATXR3.2A	WGD or Segmental	BnaC06g11340D	BnATXR3.2B	WGD or Segmental	0.141073	0.213877	0.659595	7.12925	purifying selection
BnaA02g00160D	BnATXR5.1A	WGD or Segmental	BnaC02g00720D	BnATXR5.1B	WGD or Segmental	0.0125225	0.0809008	0.154788	2.69669	purifying selection
BnaA10g22360D	BnATXR5.2A	WGD or Segmental	BnaC09g46870D	BnATXR5.2B	WGD or Segmental	0.0143683	0.0881064	0.163078	2.93688	purifying selection
BnaA06g26870D	BnATXR6.2A	WGD or Segmental	BnaC07g30100D	BnATXR6.2B	WGD or Segmental	0.0166585	0.112191	0.148483	3.73969	purifying selection
BnaA03g01550D	BnSUVH1.1A	WGD or Segmental	BnaC03g01840D	BnSUVH1.1B	WGD or Segmental	0.0201539	0.140039	0.143917	4.66796	purifying selection
BnaA10g25310D	BnSUVH1.2A	WGD or Segmental	BnaC09g50310D	BnSUVH1.2B	Tandem	0.0357541	0.22467	0.15914	7.48901	purifying selection
BnaA07g22850D	BnSUVH3.2A	WGD or Segmental	BnaC06g23810D	BnSUVH3.2B	WGD or Segmental	0.00661307	0.133841	0.04941	4.46136	purifying selection
BnaAnng14120D	BnSUVH7.1A	WGD or Segmental	BnaC06g28920D	BnSUVH7.1B	WGD or Segmental	0.087989	0.114708	0.767067	3.82361	purifying selection
BnaA03g04610D	BnSUVH4.1A	WGD or Segmental	BnaC03g06140D	BnSUVH4.1B	WGD or Segmental	0.017467	0.0818005	0.213531	2.72668	purifying selection
BnaA05g10320D	BnSUVH2.1A	WGD or Segmental	BnaC04g11240D	BnSUVH2.1B	WGD or Segmental	0.0695919	0.0672091	1.03545	2.2403	Positive selection
BnaA04g19330D	BnSUVH2.2A	WGD or Segmental	BnaC04g43670D	BnSUVH2.2B	WGD or Segmental	0.0378527	0.107136	0.353315	3.57119	purifying selection
BnaA09g34050D	BnSUVH9.1A	WGD or Segmental	BnaC08g24970D	BnSUVH9.1B	WGD or Segmental	0.0108022	0.133075	0.0811739	4.43583	purifying selection
BnaA05g32760D	BnSUVR3.1A	WGD or Segmental	BnaC05g48060D	BnSUVR3.1B	WGD or Segmental	0.028385	0.153399	0.18504	5.11329	purifying selection
BnaA05g08770D	BnSUVH5.1A	WGD or Segmental	BnaC04g10170D	BnSUVH5.1B	WGD or Segmental	0.0155131	0.164459	0.094328	5.48196	purifying selection
BnaA04g13190D	BnSUVH6.1A	WGD or Segmental	BnaC04g35290D	BnSUVH6.1B	WGD or Segmental	0.0202725	0.137314	0.147636	4.57713	purifying selection
BnaA02g22450D	BnSUVR2.1A	WGD or Segmental	BnaC02g30730D	BnSUVR2.1B	WGD or Segmental	0.0116301	0.0535181	0.217312	1.78394	purifying selection
BnaA06g36410D	BnSUVR2.2A	WGD or Segmental	BnaC07g17530D	BnSUVR2.2B	WGD or Segmental	0.028553	0.10599	0.269393	3.533	purifying selection
BnaA03g28550D	BnSUVR4.1A	WGD or Segmental	BnaC03g33690D	BnSUVR4.1B	WGD or Segmental	0.0225953	0.147455	0.153235	4.91516	purifying selection
BnaA05g33030D	BnSUVR4.2A	WGD or Segmental	BnaC05g47290D	BnSUVR4.2B	WGD or Segmental	0.0286187	0.169934	0.168411	5.66447	purifying selection
BnaA04g13850D	BnSUVR5.1A	WGD or Segmental	BnaC04g56280D	BnSUVR5.1B	Dispersed	0.0111104	0.142467	0.0779859	4.74891	purifying selection
BnaA07g02410D	BnASHR1.1A	Dispersed	BnaCnng42550D	BnASHR1.1B	Dispersed	0.0245068	0.0920695	0.266177	3.06898	purifying selection
BnaA09g29220D	BnATXR1.1A	WGD or Segmental	BnaCnng33180D	BnATXR1.1B	WGD or Segmental	0.027815	0.116015	0.239754	3.86717	purifying selection
BnaA05g19420D	BnATXR2.1A	Dispersed	BnaCnng26330D	BnATXR2.1B	Dispersed	0.0190566	0.118363	0.161002	3.94542	purifying selection
BnaAnng01770D	BnATXR4.1A	WGD or Segmental	BnaC02g01930D	BnATXR4.1B	WGD or Segmental	0.0108796	0.102381	0.106266	3.4127	purifying selection
BnaA05g17880D	BnaA05g17880D	Dispersed	BnaCnng44980D	BnaCnng44980D	Dispersed	0.0174108	0.0470891	0.369742	1.56964	purifying selection
BnaA09g52100D	BnaA09g52100D	WGD or Segmental	BnaCnng01720D	BnaCnng01720D	WGD or Segmental	0.116388	0.229429	0.507295	7.64763	purifying selection
BnaA09g45900D	BnSETD2.1A	WGD or Segmental	BnaC08g39970D	BnSETD2.1B	WGD or Segmental	0.0100734	0.128707	0.078266	4.29025	purifying selection
BnaA09g28320D	BnSETD3.1A	Tandem	BnaC05g20890D	BnSETD3.1B	WGD or Segmental	0.0208544	0.0913076	0.228398	3.04359	purifying selection
BnaA07g01600D	BnSETD4.1A	WGD or Segmental	BnaC07g02950D	BnSETD4.1B	WGD or Segmental	0.0161058	0.0497987	0.323419	1.65996	purifying selection
BnaA09g34820D	BnSETD6.1A	WGD or Segmental	BnaC08g25980D	BnSETD6.1B	WGD or Segmental	0.0308656	0.0883373	0.349406	2.94458	purifying selection
BnaA09g35970D	BnSETD7.2A	Tandem	BnaC08g27460D	BnSETD7.1B	WGD or Segmental	0.00721268	0.0149631	0.482031	0.49877	purifying selection
BnaA08g30390D	BnSETD8.3A	WGD or Segmental	BnaC03g63720D	BnSETD8.1B	Dispersed	0.00896738	0.0952618	0.094134	3.17539	purifying selection
BnaA02g03480D	BnSETD10.1A	WGD or Segmental	BnaC02g07170D	BnSETD10.1B	Proximal	0.0268775	0.123959	0.216826	4.13197	purifying selection

## Sheet: S5
Table S5 Conserved domains of BnSDG proteins.
Family	A. thaliana genes		B. napus genes		CXC		SET
I	AtMEA	At1G02580	BnMEA.1A	BnaA09g51240D	441	471	513	616
E(z)			BnMEA.1B	BnaC08g46050D	462	492	534	637
			BnMEA.2A	BnaA10g01220D	454	484	524	627
			BnMEA.2B	BnaC05g01310D	259	289	329	432
	AtCLF	At2G23380	BnCLF.1A	BnaA04g13630D	697	728	770	871
			BnCLF.1B	BnaC04g35880D	697	728	770	874
	AtSWN	At4G02020	BnSWN.1A	BnaA09g00500D	641	672	713	816
			BnSWN.1B	BnaCnng01170D	645	676	717	820
			BnSWN.2A	BnaA10g10150D	651	682	712	831
					zf-CW		AWS		SET		Post-SET
II	AtASHH3	At2G44150	BnASHH3.1A	BnaA03g20680D			70	121	133	238	245	261
Ash			BnASHH3.1B	BnaC03g24710D			66	117	129	234	241	257
			BnASHH3.2A	BnaA05g03780D			64	116	128	233	240	256
			BnASHH3.2B	BnaC04g03390D			76	128	140	245	252	268
	AtASHH4	At3G59960	BnASHH4.1A	BnaA07g18580D			75	125	137	242	253	269
			BnASHH4.1B	BnaC06g17610D			75	125	137	242	253	269
			BnASHH4.2A	BnaA09g38210D			50	100	112	217	224	240
			BnASHH4.2B	BnaC08g30180D			50	100	112	217	224	240
	AtASHR3	At4G30860	BnASHR3.1A	BnaA08g12860D	113	212	280	323	334	439	446	462
			BnASHR3.1B	BnaC03g67870D	113	212	281	324	335	440	447	463
	AtASHH1	At1G76710	BnASHH1.1A	BnaA07g33020D	36	88	49	86	100	206	213	229
			BnASHH1.1B	BnaC06g37540D			49	86	100	206	213	229
			BnASHH1.2A	BnaA07g17090D			26	58	116	178	185	201
	AtASHH2	At1G77300	BnASHH2.1A	BnaA07g33460D	758	802	881	916	930	1036	1044	1060
			BnASHH2.1B	BnaC06g38010D	758	802	881	916	930	1036	1044	1060
III					LRR		DUF/GYF_2		PHD finger		PWWP		FYRN		FRNC		PHD_2		zf-HC5HC2H_2		SET		Post-SET
Trx	AtATX1	At2G31650	BnATX1.1A	BnaA04g18180D							274	353	411	462	471	535	588	622	631	753	878	984	991	1007
			BnATX1.1B	BnaC04g42250D							275	340	415	466	475	539	592	626	635	757	882	988	995	1011
	AtATX2	At1G05830	BnATX2.1A	BnaA09g50210D							265	356	415	465	474	542	593	627	636	758	882	988	995	1011
			BnATX2.1B	BnaC08g44440D							239	330	389	439	448	515	566	600	609	731	855	961	968	984
	AtATX3	At3G61740	BnATX3.1A	BnaA07g19000D					348	401	175	272					558	592	599	711	832	938	948	964
			BnATX3.1B	BnaC06g18140D					345	398	176	273					555	589	596	708	845	951	961	977
	AtATX4	At4G27910	BnATX4.1A	BnaA03g48900D					329	381	154	249					533	566	574	686	826	931	941	957
			BnATX4.1B	BnaC07g41090D					302	354							509	542	550	654	785	890	900	916
	AtATX5	At5G53430	BnATX5.1A	BnaA10g06740D					387	440	198	294							623	706	843	948	958	974
			BnATX5.1B	BnaC09g29770D							198	294							623	706	843	948	958	974
	AtATXR3	At4G15180	BnATXR3.1A	BnaA01g18730D	1122	1273	918	965													1813	1868
			BnATXR3.1B	BnaC01g42140D																	199	292
			BnATXR3.2A	BnaA05g13380D	538	683															1232	1287
			BnATXR3.2B	BnaC06g11340D																	1601	1656
	AtATXR7	At5G42400	BnATXR7.1A	BnaA09g16090D			229	278													1160	1264
			BnATXR7.1B	BnaC09g16850D																	361	465
					PHD finger		SET
IV	AtATXR5	At5G09790	BnATXR5.1A	BnaA02g00160D	77	122	255	377
ATXR5/6			BnATXR5.1B	BnaC02g00720D	41	86	221	343
phd containning			BnATXR5.2A	BnaA10g22360D	74	120	317	375
			BnATXR5.2B	BnaC09g46870D	72	118	316	373
	AtATXR6	At5G24330	BnATXR6.1A	BnaA02g37130D	29	75	210	333
			BnATXR6.1B	BnaCnng48300D	29	75	207	330
			BnATXR6.2A	BnaA06g26870D	34	80	210	333
			BnATXR6.2B	BnaC07g30100D	34	80	210	333
					AWS		AT HOOK		AT HOOK		GNK2/Stress-antifung		zf-TRM13_CCCH		zf-C2H2		WIYLD		YDG SRA		Pre-SET		SET		Post-SET
V	AtSUVH1	At5G04940	BnSUVH1.1A	BnaA03g01550D															188	341	371	465	484	617	629	645
Suv			BnSUVH1.1B	BnaC03g01840D															187	340	370	464	483	616	628	644
			BnSUVH1.2A	BnaA10g25310D															1	138	725	821	193	288	303	319
			BnSUVH1.2B	BnaC09g50310D															178	289	319	416	435	568
			BnSUVH1.3B	BnaC02g02520D															261	416	445	540	561	691	706	722
			BnSUVH1.4B	BnaC09g50300D															201	344	373	471	491	624	639	655
	AtSUVH3	At1G73100	BnSUVH3.1A	BnaA07g30600D															202	354	383	479	498	626	641	657
			BnSUVH3.1B	BnaC06g43880D															203	355	384	480	499	628	643	659
			BnSUVH3.2A	BnaA07g22850D															200	353	383	483	502	635	650	666
			BnSUVH3.2B	BnaC06g23810D															203	356	386	486	505	638	653	669
			BnSUVH3.3B	BnaC06g43300D															203	356	386	486	505	638	653	669
	AtSUVH7	At1G17770	BnSUVH7.1A	BnaAnng14120D															333	479	509	610	629	759	777	793
			BnSUVH7.1B	BnaC06g28920D															1396	1542	1572	1673	1692	1822	1840	1856
			BnSUVH7.2A	BnaA06g11960D			107	119	187	199									283	434	467	568	587	717
			BnSUVH7.3A	BnaA06g11990D															230	381	414	515	534	664	682	698
			BnSUVH7.4A	BnaAnng21540D			81	93	162	174									253	397	429	531	550	680	698	714
	AtSUVH8	At2G24740
	AtSUVH10	At2G05900
	AtSUVH4	At5G13960	BnSUVH4.1A	BnaA03g04610D															138	297	338	418	437	574	588	604
			BnSUVH4.1B	BnaC03g06140D															137	296	337	417	436	573	587	603
	AtSUVH5	At2G35160	BnSUVH5.1A	BnaA05g08770D															275	433	459	554	573	687	701	717
			BnSUVH5.1B	BnaC04g10170D															279	437	463	558	577	691
	AtSUVH6	At2G22740	BnSUVH6.1A	BnaA04g13190D															315	463	488	584	603	716	730	746
			BnSUVH6.1B	BnaC04g35290D															308	456	481	577	596	728	742	758
	AtSUVH2	At2G33290	BnSUVH2.1A	BnaA05g10320D															123	274	308	402	421	552
			BnSUVH2.1B	BnaC04g11240D															110	260	294	388	407	538
			BnSUVH2.2A	BnaA04g19330D															193	345	377	473	492	624
			BnSUVH2.2B	BnaC04g43670D															193	345	377	473	492	624
	AtSUVH9	At4G13460	BnSUVH9.1A	BnaA09g34050D															183	335	366	465	484	617
			BnSUVH9.1B	BnaC08g24970D															182	334	365	467	486	619
	AtSUVR3	At3G03750	BnSUVR3.1A	BnaA05g32760D	119	170																	182	304	316	332
			BnSUVR3.1B	BnaC05g48060D	120	170																	182	304	316	332
	AtSUVR1	At1g04050
	AtSUVR2	At5G43990	BnSUVR2.1A	BnaA02g22450D													5	59			319	465	485	602
			BnSUVR2.1B	BnaC02g30730D													132	186			464	609	629	746
			BnSUVR2.2A	BnaA06g36410D													5	59			384	528	549	667
			BnSUVR2.2B	BnaC07g17530D													5	59			364	508	529	647
	AtSUVR4	At3G04380	BnSUVR4.1A	BnaA03g28550D													7	64			127	269	289	409
			BnSUVR4.1B	BnaC03g33690D													7	64			132	274	294	414
			BnSUVR4.2A	BnaA05g33030D													7	64			137	279	299	419
			BnSUVR4.2B	BnaC05g47290D							66	146					363	420			488	630	650	770
	AtSUVR5	At2G23740	BnSUVR5.1A	BnaA04g13850D									428	455	732	851					1079	1200	1219	1340	1350	1366
			BnSUVR5.2A	BnaA09g41880D																			343	466	476	492
			BnSUVR5.1B	BnaC04g56280D									428	455	731	849					1079	1200	1219	1340
					TPR LIKE		zf-MYND		SET		TPR LIKE
VI	AtASHR1	At2G17900	BnASHR1.1A	BnaA07g02410D			56	93	19	276	402	477
SMYD			BnASHR1.1B	BnaCnng42550D			56	93	19	276	402	477
interrupted set	AtASHR2	At2G19640	BnASHR2.1A	BnaA09g09920D					191	282
	AtATXR1	At1G26760	BnATXR1.1A	BnaA09g29220D	15	158			317	394
			BnATXR1.1B	BnaCnng33180D	12	155			317	394
	AtATXR2	At3G21820	BnATXR2.1A	BnaA05g19420D			139	166	343	429
			BnATXR2.1B	BnaCnng26330D			164	191	368	454
	AtATXR4	At5G06620	BnATXR4.1A	BnaAnng01770D					246	325
			BnATXR4.1B	BnaC02g01930D					246	325
		At1g33400	BnaCnng44980D	BnaCnng44980D	55	182			594	670	815	848
		At1g43245	BnaA09g52100D	BnaA09g52100D					139	279
			BnaCnng01720D	BnaCnng01720D					352	489
					SET
VII	AtSETD1	At1G01920	BnSETD1.1B	BnaCnng08960D	63	334
SETD	AtSETD2	At1G14030	BnSETD2.1A	BnaA09g45900D	63	301
RBCMT and other SET-related proteins			BnSETD2.1B	BnaC08g39970D	64	302
	AtSETD3	At1G24610	BnSETD3.1A	BnaA09g28320D	50	295
			BnSETD3.2A	BnaAnng22450D	1	187
			BnSETD3.1B	BnaC05g20890D	50	295
	AtSETD4	At2G18850	BnSETD4.1A	BnaA07g01600D	157	387
			BnSETD4.1B	BnaC07g02950D	157	387
	AtSETD5	At3G07670	BnSETD5.1B	BnaC01g39740D	90	321
	AtSETD6	At3G55080	BnSETD6.1A	BnaA09g34820D	63	287
			BnSETD6.1B	BnaC08g25980D	63	287
	AtSETD7	At3G56570	BnSETD7.1A	BnaA09g35960D	1	217
			BnSETD7.2A	BnaA09g35970D	63	321
			BnSETD7.1B	BnaC08g27460D	47	278
	AtSETD8	At4G20130	BnSETD8.1A	BnaA03g14450D	34	292
			BnSETD8.2A	BnaA04g22390D	91	320
			BnSETD8.3A	BnaA08g30390D	286	533
			BnSETD8.1B	BnaC03g63720D	93	340
	AtSETD9	At5G14260
	AtSETD10	At5G17240	BnSETD10.1A	BnaA02g03480D	38	292
			BnSETD10.1B	BnaC02g07170D	38	292

## Sheet: S6
Table S6 Predicted values of common motifs identified for individual classes of BnSDG proteins using MEME suite.
Motif No.	Consensus sequence of motif	E.value	Lenghth	Description
Class I
1	TCCEKYCGCPKSCKNRFRGCHCAKSQCRSRQCPCFAAGRECDPDVCRNCW	1.7e-128	50	preSET_CXC
2	NMRLLLKQQQRILLGMSDVHGWGAFLKNSVSKNEYLGEYTGELISHREAD	7.9e-108	50	Unidentified
3	PSNEWKPVEKDLYLKGVEIFGRNSCLIARNLLSGLKTCLEVYNYMREQEQ	1.9e-107	50	Unidentified
4	FLNHSSKPNCYAKVMIVAGDHRIGJFANERIEEGEELFYDY	8.2e-91	41	SET
5	YPSAIKRSAGEKNQSCKQYTPCGCEPVCGKQCPCLTNG	2.2e-62	38	Unidentified
6	AALDSFDNLFCRRCLVFDCRLHGCSQPLIYASEKQPYWSEY	7.1e-59	41	Unidentified
7	NQRMAEDQSVVGRRQIYYDQGGGEELICSDSEEEPEPEEEK	2.6e-51	41	Unidentified
8	KRGKIYDRANSSFLFBLNDQFVJDARRKG	1.1e-46	29	Unidentified
9	SIKLPNVKRJPPYTTWVFLDR	9.7e-44	21	Unidentified
10	VQDALSKFLELDVSEILERYN	8.3e-42	21	Unidentified
Class II
1	ATYKGNKSRFINHSCNPNCEMZKWIIDGETRVGIFATRDINKGEHLTYDY	0	50	Unidentified
2	LKJIQTEKCGYGIVADEDINEGEFIIEYVGEVI	2.1e-226	33	SET
3	CPPNCIGVVIRLSRSTSDRCFGIIREFDEVTRKHAVMFEDG	9.6e-116	41	Unidentified
4	GADQDCHCGAVGCRGKLG	3.6e-110	18	post SET
5	MKHKGEKBFYLCZJNKBMVID	6.1e-131	21	Unidentified
6	SCSSSCPCGCECTNKPFQKRK	1.8e-112	21	AWS
7	STVCGSNCLCGILNS	1.6e-48	15	Unidentified
8	EDDGIFCSCSLSPGS	4.7e-41	15	Unidentified
9	YEFIKRNIYLKKKFK	2.3e-45	15	Unidentified
10	KPSKPKNVPSDETVNLTACKAVTRKPPKVKHNGGVHEGTLI	3.9e-42	41	Unidentified
Class III
1	VVIDATRKGNIARLINHSCEPNCYARIISVGDDE	7.6e-291	34	SET
2	LKRTEKKRLCFGKSGIHGWGLFAKRPIQAGEMVIEYRGELVRPSIADLRE	0	50	SET
3	ERCAVCRWVEDWENNKIJICBRCQIAVHQECYG	4.4e-200	33	PHD_2
4	PEVCFADDEKMEPAVGILKIPKDNFVKICVICKQSHGSCIQCCKCSTYYH	5.3e-247	50	zf-HC5HC2H
5	IVJIAKRNIAKGEELTYDYLF	2.1e-147	21	SET
6	HSDGQTWVKCDGCKIWIHAECDKISNKHFKELGETDYYCPTCRAKFNFEL	1.5e-136	50	PHD_2
7	SCIPDSACVMFFGHSGNENERDYAWVRRGMIFPFVDYVDRFQEQSELRGC	3e-136	50	PWWP
8	FQMALEEAFLADQGFTEKLMQDIHTAAGNQPFDDSVYGWIQ	5.7e-71	41	PHD_zf
9	PDIEPRCCLCPVKGGAMKPTT	2.5e-67	21	zf-HC5HC2H_2
10	MELHCLEKDGRQITRMLSYCAFHRQPDPB	2.5e-106	29	Unidentified
Class IV
1	GKKKQNLKCVRYNINGEARVLLVATRDISKGERLYYDYNGYEHEYPTEHF	2.3e-263	50	SET
2	CKAMMRRGECPPLVVVFDPYEGFTVEADGPIKDLTJIAEYVGDVDYLKNR	2e-232	50	Unidentified
3	GDVVCEECSSGEQPAELLLCDKCDKGFHLFCLRPILVRVPKGSWFCPDCS	1.4e-215	50	PHD
4	BYDGDSIMTLLLAEDPSQCLVICPDKYGNIARFISGINNHT	9e-192	41	Unidentified
5	QMASLASALTALNTEYSNELTYVPGMAPRSANKAVLEKGGMQVLSKZDAE	3.1e-190	50	Unidentified
6	SLSPEETIGKKRKRTSLVMSKKKRKLLPYVPSVDPZRRLE	1.8e-104	40	Unidentified
7	QPPKVFPLVQTKJMDFFRIEK	1.4e-54	21	Unidentified
8	SPSRRFIPYRRRTKASPPRRPSSESPPRKMRSIADIMAKSPPVVEQEQDD	2.5e-22	50	Unidentified
9	MVVSRRRRTQVTNPRSDLPDS	1.6e-16	21	Unidentified
10	MATWKA	9.9e-06	6	Unidentified
Class V
1	VKVTAERNVKAGEZVYJSYGLLSNNALLL	1.7e-128	29	SET
2	LLEEKAGEDSFWKPYJDILPESYD	7.9e-108	24	Unidentified
3	WHSGVPLKIKRLAEDAERFIWAVSIAQTRCISMKTRVGALVQDLNMMIPY	1.9e-107	50	NAGidase
4	GGRGLKASRDLRRGEVILEIPKELMITIE	8.2e-91	29	SET
5	GLIPLADLFNHD	2.2e-62	12	Unidentified
6	DYGFTEENNPYDIVP	7.1e-59	15	Unidentified
7	MASPVSLHYLINAFISKPQGFCSGTVSAPRPRSSFVRERQN	2.6e-51	41	Unidentified
8	NEILAVKVVRDECKSALSEFPTTIEEDEK	1.1e-46	29	Rubis-subs-bind
9	PELVSTVRQQQKRVLEFWEEN	9.7e-44	21	Unidentified
10	TLEAFLWAFSLISSRAFEJPR	8.3e-42	21	Unidentified
Class VI
1	GVALYPLASFMNHSCKPNAHLFFLEDAAV	9.6e-101	29	SET
2	MSPLERQKELLEDYGFHCKCARCS	6e-57	24	Unidentified
3	KGRGLFATRDIEPGELILVEEPVVTVPSLLSSESRCELCLK	1.7e-59	41	SET
4	PDPLTRCDGCSVVVYCSSSCQ	1.3e-29	21	zf-MYND
5	RDISEGEEVTIAYID	4.6e-28	15	SET
6	ATDPAYALLWYRKGKLEHLLGQAKEAVS	3.7e-26	28	TPR_17
7	FQNLPDDIVEHIKGVTSAVRYYSETECLQEHQHECRGANWP	4.7e-19	41	Unidentified
8	LELFKKANFSEETVALVTKDWYAGILEVI	3.9e-17	29	Unidentified
9	AEKENLQNELLLLPGKVLKGISENSSKFECLKLSLCDSE	2.1e-32	39	Unidentified
10	DCIALPDDVDPSDEGLYRSFIKDLART	2.9e-15	27	Unidentified
Class VII
1	VKVTAERNVKAGEZVYJSYGLLSNNALLL	1.7e-128	29	SET
2	LLEEKAGEDSFWKPYJDILPESYD	7.9e-108	24	Unidentified
3	WHSGVPLKIKRLAEDAERFIWAVSIAQTRCISMKTRVGALVQDLNMMIPY	1.9e-107	50	NAGidase
4	GGRGLKASRDLRRGEVILEIPKELMITIE	8.2e-91	29	SET
5	GLIPLADLFNHD	2.2e-62	12	Unidentified
6	DYGFTEENNPYDIVP	7.1e-59	15	Unidentified
7	MASPVSLHYLINAFISKPQGFCSGTVSAPRPRSSFVRERQN	2.6e-51	41	Unidentified
8	NEILAVKVVRDECKSALSEFPTTIEEDEK	1.1e-46	29	Rubis-subs-bind
9	PELVSTVRQQQKRVLEFWEEN	9.7e-44	21	Unidentified
10	TLEAFLWAFSLISSRAFEJPR	8.3e-42	21	Unidentified

## Sheet: S7
Table S7 GO enrichment results of selected 15 BnSDG proteins.
Term_ID	Term_description	ListHit	ListTotal	PopHit	PopTotal	GeneRatio	BgRatio	Enrichment_score	GeneSymbols		p-value	FDR_bh	Category
GO:0018024	histone-lysine N-methyltransferase activity	60	95	99	51099	0.631579	0.00193742	325.99	BnCLF.1A (BnaA04g13630D) ;BnASHH4.1A (BnaA07g18580D);BnASHH1.1B (BnaC06g37540D);BnSWN.1A (BnaA09g00500D) ;BnSUVH1.1B (BnaC03g01840D);BnSUVH9.1A (BnaA09g34050D);BnSUVH6.1B (BnaC04g35290D) ;BnASHR2.1A (BnaA09g09920D);BnaA05g17880D (BnaA05g17880D)		1.73e-147	3.64e-146	molecular_function
GO:0042800	histone methyltransferase activity (H3-K4 specific)	8	95	11	51099	0.0842105	0.000215268	391.189	BnATXR3.1A (BnaA01g18730D);BnATXR3.2B (BnaC06g11340D)		1.73e-20	9.08e-20	molecular_function
GO:0016279	protein-lysine N-methyltransferase activity	17	95	36	51099	0.178947	0.000704515	254.001	BnSETD2.1B (BnaC08g39970D)		6.93e-38	7.28e-37	molecular_function
GO:0030785	[ribulose-bisphosphate carboxylase]-lysine N-methyltransferase activity	7	95	10	51099	0.0736842	0.000195699	376.519	BnSETD5.1B (BnaC01g39740D)		7.32e-18	2.56e-17	molecular_function
GO:0009507	chloroplast	13	90	6601	56777	0.144444	0.116262	1.24241	BnSETD5.1B (BnaC01g39740D)		0.243995	0.341593	cellular_component
GO:0005634	nucleus	79	90	17586	56777	0.877778	0.309738	2.83394	BnATXR3.1A (BnaA01g18730D);BnATXR3.2B (BnaC06g11340D);BnSWN.1A (BnaA09g00500D) ;BnATXR5.2B (BnaC09g46870D);BnATXR6.2A (BnaA06g26870D);BnASHR2.1A(BnaA09g09920D);BnaA05g17880D(BnaA05g17880D)		4.15e-29	4.36e-28	cellular_component
GO:0000775	chromosome, centromeric region	33	90	94	56777	0.366667	0.0016556	221.471	BnASHH1.1B (BnaC06g37540D);BnASHH4.1A (BnaA07g18580D);BnSUVH1.1B (BnaC03g01840D);BnSUVH9.1A (BnaA09g34050D);BnSUVH6.1B (BnaC04g35290D)		1.11e-70	2.34e-69	cellular_component
GO:0016571	histone methylation	16	73	65	51854	0.219178	0.00125352	174.85	BnCLF.1A (BnaA04g13630D)		2.49e-32	4.82e-31	biological_process
GO:0070734	histone H3-K27 methylation	6	73	30	51854	0.0821918	0.000578547	142.066	BnATXR5.2B (BnaC09g46870D);BnATXR6.2A (BnaA06g26870D)		3.65e-12	3.02e-11	biological_process
GO:0018026	peptidyl-lysine monomethylation	13	73	19	51854	0.178082	0.000366413	486.014	BnSETD2.1B (BnaC08g39970D)		7.4e-34	2.15e-32	biological_process

## Sheet: S8
Table S8 The potential cis-regulatory elements in the 2kb upstream coding region of BnSDGs
Gene ID	Gene Name	3-AF1	3-AF3	A-box	AAAC-motif	AACA_motif	AAGAA-motif	ABRE	ABRE2	ABRE3a	ABRE4	AC-I	ACA-motif	ACE	ACTCATCCT	AE-box	AP-1	ARE	AT-rich	AT1-motif	ATC-motif	ATCT-motif	AT~ABRE	AT~TATA-box	AuxRE	AuxRR-core	Box	CAAT-box	CAG-motif	CARE	CAT-box	CCAAT-box	CCGTCC	CCGTCC-box	CGTCA-motif	CTAG-motif	DRE	DRE1	E2Fb	ERE	F-box	G-Box	G-box	GA-motif	GARE-motif	GATA-motif	GC-motif	GCN4_motif	GT1-motif
BnaA09g51240D	BnMEA.1A		1	1			1	1										2	1					15			5	31					1	1	3					1			1			1			1
BnaC08g46050D	BnMEA.1B		1	1			1	1		1	1							5						3			4	37				1	1	1	1					1			1			1			4
BnaA10g01220D	BnMEA.2A						1											6	1					1			1	36							3		1	1		1
BnaC05g01310D	BnMEA.2B						1											2									1	1
BnaA04g13630D	BnCLF.1A			1			1	1								1	1	3	1								1	30					1	1	1					1			1	1		1		2
BnaC04g35880D	BnCLF.1B			1			2	1								1	1	3	1		1	1					2	33			1	2	1	1	1					1			1	1	1	2	1	1
BnaA09g00500D	BnSWN.1A						2	8		1	1							2									4	20							2		1			1		3	6			1
BnaCnng01170D	BnSWN.1B	1						4		1	1						1	3					1	1			6	21			1				2			1		3		1	4			1	1		1
BnaA10g10150D	BnSWN.2A						1	7										2									2	19							2							3	7			1			1
BnaA03g20680D	BnASHH3.1A							2						1		1		2	1					1				38							1							1	2			1		2	2
BnaC03g24710D	BnASHH3.1B							2		1	1			1				3						2			2	37				1			2							1	2			1		1	2
BnaA05g03780D	BnASHH3.2A						1	4								1											1	23			1	1			1							2	1
BnaC04g03390D	BnASHH3.2B						2	3								1						1		4			2	30			1	2			1							2
BnaA07g18580D	BnASHH4.1A							3						1				2	1					13		1	6	39				1			1					6		1	3						2
BnaC06g17610D	BnASHH4.1B							3		1	1			1				3						3			3	30	1		2	2			2							1	2			2
BnaA09g38210D	BnASHH4.2A						2	3		1	1					1		1	1					2			2	27							3							1	2
BnaC08g30180D	BnASHH4.2B							1		1	1					1		2						2			1	34			1				3								2	1		1			2
BnaA08g12860D	BnASHR3.1A						2	4										3						1			2	38		1		1			1							2	2		1	1		1
BnaC03g67870D	BnASHR3.1B						1	2										3						3			1	39		1		1										1	1			2		1	1
BnaA07g33020D	BnASHH1.1A						3	2										3						2			2	25								1				1		2		1					2
BnaC06g37540D	BnASHH1.1B	1					5	2								2	1	2						3			4	29								1						1	1	1					2
BnaA07g17090D	BnASHH1.2A							3										1						8			2	44							1					3		3	1	1				1	1
BnaA07g33460D	BnASHH2.1A			1				2										1			1			5		1	2	46					1	1	3	1						2					1
BnaC06g38010D	BnASHH2.1B						1	2										2						3			1	47							3							2	1					1
BnaA04g18180D	BnATX1.1A						2	2										1		1				29			3	32							1							2			1				1
BnaC04g42250D	BnATX1.1B						2	1										2						19			1	31												2			1				1		2
BnaA09g50210D	BnATX2.1A			1			1	1		1	1					1		3	1					2			3	28				2	1	1	1	2				3	1		1		1				1
BnaC08g44440D	BnATX2.1B			1			1	3		2	2													3			2	24				2	1	1	2	1				3		1	3					1	1
BnaA07g19000D	BnATX3.1A			2				5								1		5			1						1	39		1		1	2	2	4							1	4		1	1	1
BnaC06g18140D	BnATX3.1B			1			1	3						1				3	1					4			3	36		1			1	1	1					1		1	3				1		1
BnaA03g48900D	BnATX4.1A					2	2					1				1		4						3				22							2														2
BnaC07g41090D	BnATX4.1B							2						2				3						1				19							1							2			1
BnaA10g06740D	BnATX5.1A	1		2		1	2	1										3	2					5			3	38				1	1	1						3			1			1
BnaC09g29770D	BnATX5.1B	1		2		1	2	2		1	1					1		4	1					20			3	38				1	1	1						3			2			1
BnaA01g18730D	BnATXR3.1A						3	2										2						3		1	1	34			1				1					1		2	1
BnaC01g42140D	BnATXR3.1B
BnaA05g13380D	BnATXR3.2A
BnaC06g11340D	BnATXR3.2B						1											2	2					17			8	31							2					2			1			1			1
BnaA09g16090D	BnATXR7.1A						1	7		2	2					2		2		1				10	1			33		1					5							1	5			1			2
BnaC09g16850D	BnATXR7.1B						5									2		6						11			2	29							5										1	1			1
BnaA02g00160D	BnATXR5.1A							1								1		3	1			1		3			4	50		1					1					1		1		1
BnaC02g00720D	BnATXR5.1B				1		2	1								1		2	1			2		5			4	50		1					1					2		1	1	1	1	2
BnaA10g22360D	BnATXR5.2A	1			1		1	1		1	1					1	1	1						8				46							4					1			1						3
BnaC09g46870D	BnATXR5.2B				1		1											2						2				16				3			2		1			2						1
BnaA02g37130D	BnATXR6.1A			1	1			3										7				1		1			2	34			2	1	1	1	2		1						3		2				1
BnaCnng48300D	BnATXR6.1B			1	1			2										7				1		1			2	38			1	1	1	1	1		1						2		2		1		1
BnaA06g26870D	BnATXR6.2A						5	2									1	3			1							34									1	1				1	3				1		2
BnaC07g30100D	BnATXR6.2B						3	2										3						1	1			35			1						1	1				1	2				1		2
BnaA03g01550D	BnSUVH1.1A						1	6								1		2						17			4	32				2								1	1	2	3						4
BnaC03g01840D	BnSUVH1.1B						1	3								1					1			6			3	28				1										1	2						2
BnaA10g25310D	BnSUVH1.2A							1								1		4			1					1	1	25			1	2			4			1					2						4
BnaC09g50310D	BnSUVH1.2B						2	3							1	1		2								1	1	14				2			1			1				1	3	2				1	3
BnaC02g02520D	BnSUVH1.3B															1		3						16			2	24							3	1				1						1			2
BnaC09g50300D	BnSUVH1.4B							1		1	1							4			1			3			3	33				1			4		1						1						4
BnaA07g30600D	BnSUVH3.1A			1			3											3						17		1	7	28					1	1	3					2						1
BnaC06g43880D	BnSUVH3.1B			1			4	2							1	1		4						1			1	36		1		1	1	1	4							1				1		2	4
BnaA07g22850D	BnSUVH3.2A			1			2	2						2		1		9						1			1	29				1	1	1	2							2	1						6
BnaC06g23810D	BnSUVH3.2B			1			2	3		1	1			1		2		8						1			1	25				1	1	1								2	2						6
BnaC06g43300D	BnSUVH3.3B			2			1	1		1	1			1		3	1	2						5			1	24			1	3	2	2	1								2				2
BnaAnng14120D	BnSUVH7.1A	2					4	3		2	2							3						17			1	24															3	1		1		1	3
BnaC06g28920D	BnSUVH7.1B						2									2	1	2	1					4				38			1				5						1
BnaA06g11960D	BnSUVH7.2A							1		1	1					3		1						10			4	36							1					1			2	1		4		2	1
BnaA06g11990D	BnSUVH7.3A						1	4		1	1					2		1						9	1		3	36												1		1	3	1		4		2	1
BnaAnng21540D	BnSUVH7.4A						1	4		1	1					2		1				1		9			3	36							1					1		1	3	1		4		2	1
BnaA03g04610D	BnSUVH4.1A			3				2		1	1							2						2		1		30			1		3	3	3								3			1		1
BnaC03g06140D	BnSUVH4.1B			1			3	4								3		3						3		1		36					1	1	1	1						2	2		1	1			1
BnaA05g10320D	BnSUVH2.1A						3	1										2	2					8			2	27							1					6		1	3			1
BnaC04g11240D	BnSUVH2.1B						3	1										1	1					13			3	22												6		1	3			1
BnaA04g19330D	BnSUVH2.2A			1				2						1										12			4	27					1	1	1		2			4		1	1		1
BnaC04g43670D	BnSUVH2.2B			1																				10			1	26					1	1	3					4
BnaA09g34050D	BnSUVH9.1A							3								2		1						2				25			2					1						1	4	1	2			2
BnaC08g24970D	BnSUVH9.1B						2	4								1		3			1			4				24			3	1			1					1	1	2	4	1			1	2
BnaA05g32760D	BnSUVR3.1A		1				1	2										4	1					4			4	41							1					1		1	2
BnaC05g48060D	BnSUVR3.1B						2	2										3						5			2	35				1										1	2
BnaA05g08770D	BnSUVH5.1A						1									2		2	2					13			3	28										1		3				1	2		2		3
BnaC04g10170D	BnSUVH5.1B																	2	3		1			10			5	33												6						1		1	2
BnaA04g13190D	BnSUVH6.1A							1																19			14	34							2					6			1
BnaC04g35290D	BnSUVH6.1B							2										1						22			8	37							1					4		1	1			2			2
BnaA02g22450D	BnSUVR2.1A	1																8		1				4				33							1					3	1			1	2				3
BnaC02g30730D	BnSUVR2.1B						2							1		1		6		2				5				42							3		2		1	2					1	1			2
BnaA06g36410D	BnSUVR2.2A						1	2									1	2						2			1	32			1	2			1		1			2				1					1
BnaC07g17530D	BnSUVR2.2B	1		2			2	2	1							1		3						2			1	28			1	1	2	2	1	1		1		1		2	5			1		1
BnaA03g28550D	BnSUVR4.1A							1								1		5									1	38				2								1		1							5
BnaC03g33690D	BnSUVR4.1B							4								1		3						1				37												1		2	4						2
BnaA05g33030D	BnSUVR4.2A							1										3						7		1	4	38															1			1			1
BnaC05g47290D	BnSUVR4.2B							10		2	2			1		1		2					1	4			4	28							2					1		4	6			1			2
BnaA04g13850D	BnSUVR5.1A						1											4	1					4			1	42												6
BnaA09g41880D	BnSUVR5.2A							5		3	3							4						2				9				1								1			3
BnaC04g56280D	BnSUVR5.1B						2							1				4	1					6		1	2	35												4				2		1			1
BnaA07g02410D	BnASHR1.1A						3	2		1	1							1		1				10			3	35			1	2			1					3			2		1	1			1
BnaCnng42550D	BnASHR1.1B												2				1	4						2			3	53				1			1					2				1		2		1	2
BnaA09g09920D	BnASHR2.1A	1					1	1										1				1		3				29				1			1					5							1	1	2
BnaA09g29220D	BnATXR1.1A						2	1										4				1					3	28												1			1						3
BnaCnng33180D	BnATXR1.1B						3	4						1				1				1		1			2	33				1			3			1				1	4
BnaA05g19420D	BnATXR2.1A						1	4								1		2						4			2	31							1							1	2		1	2
BnaCnng26330D	BnATXR2.1B							1		1	1									1		1		1		1	4	32							1					1			1	1		2			1
BnaAnng01770D	BnATXR4.1A							4										2						2			2	39							3					1		2	2		1				2
BnaC02g01930D	BnATXR4.1B						1	4										1	2			1		3			2	31							1							1	3		1
BnaA05g17880D	BnaA05g17880D						1	3		2	2							5						2		1	1	36							3	1				1		1	2		1	2			3
BnaCnng44980D	BnaCnng44980D						2									2		6						10			5	39				1			2	1				1						1			2
BnaA09g52100D	BnaA09g52100D						1											1	1								1	19			1	1			2							1			1		1
BnaCnng01720D	BnaCnng01720D						4	3								1		3						1			1	34			2				1			1					5			1
BnaCnng08960D	BnSETD1.1B						1									1		2				1						39			1				2	1							1
BnaA09g45900D	BnSETD2.1A							5		1	1								1					6			2	35							4					3		3	2
BnaC08g39970D	BnSETD2.1B							1						1				1	1					7		1	3	39							2					3		1				1		1	1
BnaA09g28320D	BnSETD3.1A						2	5										3	1					8			7	35							1					1		1	3			1		1
BnaAnng22450D	BnSETD3.2A						1	1		1	1					1		2		1				10			3	30				1			1					4			1	1
BnaC05g20890D	BnSETD3.1B			1			1	6										4			1	1		3				39				1	1	1	1			1		1		2	4						1
BnaA07g01600D	BnSETD4.1A	1					1	3		1	1					1		1	2		1			2			1	27							5							2	1	1		3
BnaC07g02950D	BnSETD4.1B							1						1				7	2			1		12			8	27												4									2
BnaC01g39740D	BnSETD5.1B							1										2				1		2			1	30			1					1		1				1		1		1			1
BnaA09g34820D	BnSETD6.1A							1		1	1							2						9			7	26			1									3			2	1					3
BnaC08g25980D	BnSETD6.1B						3	10		2	2					1		4					1	5				29			1	1								3		4	6
BnaA09g35960D	BnSETD7.1A						1	5		1	1							2						2				27							5							2	5
BnaA09g35970D	BnSETD7.2A						1	8										1										28			1	1			3							3	8
BnaC08g27460D	BnSETD7.1B			1												1		7	1					2			4	20					1	1	4					3						1		1	1
BnaA03g14450D	BnSETD8.1A						2	2		1	1					1	1	1				1						36			1				3			1		1		1	1			2		1	1
BnaA04g22390D	BnSETD8.2A						6	3		1	1							3	1	1		1		11	1		6	30								1				3		1	3
BnaA08g30390D	BnSETD8.3A			2			1							1								1		1			5	22					2	2				1		3									2
BnaC03g63720D	BnSETD8.1B																	3								1	1	18							2											1		1
BnaA02g03480D	BnSETD10.1A															1		4		1								31			1	2				1										1			1
BnaC02g07170D	BnSETD10.1B															2		1										31				2														1			1
[truncated: 60 more columns]

## Sheet: S9
Table S9 Light responsive, core promoter, growth and development related, hormone responsive and stress responsive cis-regulatory elements identified in promoter region of BnSDGs.
Gene ID	Gene Name	3-AF1	AAAC-motif	ACE	AE-box	AT1-motif	ATC-motif	ATCT-motif	Box	G-Box	G-box	GA-motif	GATA-motif	GC-motif	I-box	LAMP-element	MRE	Sp1	TCCC-motif	TCT-motif	AT~TATA-box CORE PROMOTER	CAAT-box	CCGTCC	CCGTCC-box	TATA	TATA-box	AT-rich SITE BINDING	A-box PROMOTER RELATED	AACA_motif	AAGAA-motif	CAT-box	CCAAT-box	HD-Zip	O2-site	RY-element	circadian	ABRE	AuxRR	GARE-motif	CGTCA-motif	ERE	P-box	TATC-box	TCA-element	TGA-element	TGACG-motif	DRE	GCN4_motif	GT1-motif
		light responsive elements																			Promoter								Growth and devepolment								Hormone										Stress
BnaA09g51240D	BnMEA.1A								5		1		1							1	15	31	1	1		102	1	1		1					1		1			3	1	1				3			1
BnaC08g46050D	BnMEA.1B								4		1		1							2	3	37	1	1		68		1		1		1	1		1		1			1	1	1				1			4
BnaA10g01220D	BnMEA.2A								1						1		1			1	1	36				27	1			1				2						3	1	1				3	1
BnaC05g01310D	BnMEA.2B								1													1				3				1
BnaA04g13630D	BnCLF.1A				1				1		1	1	1							5		30	1	1		9	1	1		1							1			1	1		1			1		2
BnaC04g35880D	BnCLF.1B				1		1	1	2		1	1	2	1						4		33	1	1		13	1	1		2	1	2					1		1	1	1		1			1		1
BnaA09g00500D	BnSWN.1A								4	3	6		1		2					1		20			1	32				2					1		8			2	1	1		2	1	2	1
BnaCnng01170D	BnSWN.1B	1							6	1	4		1	1				2	4		1	21			2	37					1						4			2	3			1	1	2			1
BnaA10g10150D	BnSWN.2A								2	3	7		1				1			1		19				13				1							7			2		1		3		2			1
BnaA03g20680D	BnASHH3.1A			1	1					1	2		1		1						1	38				33	1							1			2			1		1			2	1		2	2
BnaC03g24710D	BnASHH3.1B			1					2	1	2		1		1						2	37				40						1		1			2			2		1			2	2		1	2
BnaA05g03780D	BnASHH3.2A				1				1	2	1				1							23				30				1	1	1					4			1		2				1
BnaC04g03390D	BnASHH3.2B				1			1	2	2					1					1	4	30			1	53				2	1	2					3			1		1				1
BnaA07g18580D	BnASHH4.1A			1					6	1	3										13	39			1	88	1					1					3	1		1	6		1		1	1			2
BnaC06g17610D	BnASHH4.1B			1					3	1	2		2						1		3	30				49					2	2					3			2				1		2
BnaA09g38210D	BnASHH4.2A				1				2	1	2						1				2	27			2	37	1			2							3			3						3
BnaC08g30180D	BnASHH4.2B				1				1		2	1	1							1	2	34			1	28					1						1			3						3			2
BnaA08g12860D	BnASHR3.1A								2	2	2		1			1				2	1	38				30				2		1					4		1	1				1		1		1
BnaC03g67870D	BnASHR3.1B								1	1	1		2							2	3	39				33				1		1		1			2						1	1				1	1
BnaA07g33020D	BnASHH1.1A								2	2		1			1					1	2	25				61				3						2	2				1		1		1				2
BnaC06g37540D	BnASHH1.1B	1			2				4	1	1	1			1					1	3	29			1	58				5						1	2						1						2
BnaA07g17090D	BnASHH1.2A								2	3	1	1					1	2	1	2	8	44			2	66										1	3			1	3			1		1		1	1
BnaA07g33460D	BnASHH2.1A						1		2	2				1		1				3	5	46	1	1	1	51		1									2	1		3					2	3
BnaC06g38010D	BnASHH2.1B								1	2	1				2		1			1	3	47				62				1							2			3						3		1
BnaA04g18180D	BnATX1.1A					1			3	2						1	1		1	1	29	32			4	133				2				1			2		1	1				2		1			1
BnaC04g42250D	BnATX1.1B								1		1			1		1	1		1	1	19	31			6	112				2							1				2			1					2
BnaA09g50210D	BnATX2.1A				1				3		1				1				1	1	2	28	1	1		28	1	1		1		2					1		1	1	3			2		1			1
BnaC08g44440D	BnATX2.1B								2	1	3						1			1	3	24	1	1		33		1		1		2					3			2	3			1		2		1	1
BnaA07g19000D	BnATX3.1A				1		1		1	1	4		1	1	2	1	1	1		1		39	2	2		21		2				1					5		1	4					2	4
BnaC06g18140D	BnATX3.1B			1					3	1	3			1	1	1			1		4	36	1	1		41	1	1		1				1		2	3			1	1		1	1		1			1
BnaA03g48900D	BnATX4.1A				1														1	2	3	22				23			2	2				1						2		2	1			2			2
BnaC07g41090D	BnATX4.1B			2						2										1	1	19			1	26								1			2		1	1		1	1		1	1
BnaA10g06740D	BnATX5.1A	1							3		1		1				2		1	1	5	38	1	1		46	2	2	1	2		1					1				3				1
BnaC09g29770D	BnATX5.1B	1			1				3		2		1								20	38	1	1		95	1	2	1	2		1	1			1	2				3
BnaA01g18730D	BnATXR3.1A								1	2	1									2	3	34			2	46				3	1					1	2	1		1	1			1	1	1
BnaC01g42140D	BnATXR3.1B
BnaA05g13380D	BnATXR3.2A
BnaC06g11340D	BnATXR3.2B								8		1		1				1				17	31			4	143	2			1				2						2	2			1		2			1
BnaA09g16090D	BnATXR7.1A				2	1				1	5		1						1	4	10	33			1	55				1				2			7			5				1		5			2
BnaC09g16850D	BnATXR7.1B				2				2				1				1			1	11	29				40				5									1	5						5			1
BnaA02g00160D	BnATXR5.1A				1			1	4	1		1			1					2	3	50			4	75	1						1		1		1			1	1				1	1
BnaC02g00720D	BnATXR5.1B		1		1			2	4	1	1	1	2							2	5	50			3	81	1			2			1		1		1		1	1	2				1	1
BnaA10g22360D	BnATXR5.2A	1	1		1						1						3			1	8	46			3	66				1							1			4	1				1	4			3
BnaC09g46870D	BnATXR5.2B		1										1							1	2	16				22				1		3								2	2					2	1
BnaA02g37130D	BnATXR6.1A		1					1	2		3						2		1	2	1	34	1	1		11		1			2	1					3		2	2		1			1	2	1		1
BnaCnng48300D	BnATXR6.1B		1					1	2		2			1			1		1	2	1	38	1	1		21		1			1	1					2		2	1		1			1	1	1		1
BnaA06g26870D	BnATXR6.2A						1			1	3			1		1				1		34			1	18				5						1	2							1			1		2
BnaC07g30100D	BnATXR6.2B									1	2			1		2				1	1	35			1	13				3	1						2							1			1		2
BnaA03g01550D	BnSUVH1.1A				1				4	2	3									1	17	32			1	92				1		2					6				1			1	2				4
BnaC03g01840D	BnSUVH1.1B				1		1		3	1	2						1			3	6	28				32				1		1		1			3							2	1				2
BnaA10g25310D	BnSUVH1.2A				1		1		1		2						1			1		25			1	20					1	2	1	1			1	1		4		1		1		4			4
BnaC09g50310D	BnSUVH1.2B				1				1	1	3	2								2		14				10				2		2					3	1		1						1		1	3
BnaC02g02520D	BnSUVH1.3B				1				2				1				1			2	16	24				59								2						3	1	1				3			2
BnaC09g50300D	BnSUVH1.4B						1		3		1				1		1		1	1	3	33				36						1				1	1			4		1			2	4	1		4
BnaA07g30600D	BnSUVH3.1A								7				1							2	17	28	1	1	2	112		1		3								1		3	2			1	1	3
BnaC06g43880D	BnSUVH3.1B				1				1	1			1							2	1	36	1	1	1	16		1		4		1				1	2			4						4		2	4
BnaA07g22850D	BnSUVH3.2A			2	1				1	2	1									1	1	29	1	1	1	40		1		2		1		2		1	2			2		1				2			6
BnaC06g23810D	BnSUVH3.2B			1	2				1	2	2									1	1	25	1	1	1	47		1		2		1		2		1	3					1							6
BnaC06g43300D	BnSUVH3.3B			1	3				1		2			2	1		1	2			5	24	2	2		22		2		1	1	3					1			1					2	1
BnaAnng14120D	BnSUVH7.1A	2							1		3	1	1							2	17	24			1	88				4							3											1	3
BnaC06g28920D	BnSUVH7.1B				2														1	1	4	38			1	45	1			2	1									5			1			5
BnaA06g11960D	BnSUVH7.2A				3				4		2	1	4			1				1	10	36			1	59											1			1	1		1			1		2	1
BnaA06g11990D	BnSUVH7.3A				2				3	1	3	1	4			1	1			1	9	36			1	54				1							4				1		1					2	1
BnaAnng21540D	BnSUVH7.4A				2			1	3	1	3	1	4			1	1			1	9	36			1	54				1							4			1	1		1			1		2	1
BnaA03g04610D	BnSUVH4.1A										3		1							2	2	30	3	3		18		3			1				1	2	2	1		3				1	3	3		1
BnaC03g06140D	BnSUVH4.1B				3					2	2		1							1	3	36	1	1		25		1		3							4	1	1	1		1		1		1			1
BnaA05g10320D	BnSUVH2.1A								2	1	3		1							5	8	27			1	79	2			3			1				1			1	6					1
BnaC04g11240D	BnSUVH2.1B								3	1	3		1							4	13	22			1	71	1			3			1				1				6
BnaA04g19330D	BnSUVH2.2A			1					4	1	1										12	27	1	1	4	137		1								1	2		1	1	4			1	1	1	2
BnaC04g43670D	BnSUVH2.2B								1						1					1	10	26	1	1	1	115		1						4						3	4				1	3
BnaA09g34050D	BnSUVH9.1A				2					1	4	1			1						2	25				24					2			1		1	3		2			2		1				2
BnaC08g24970D	BnSUVH9.1B				1		1			2	4	1		1	1					2	4	24				25				2	3	1		1			4			1	1	3		1		1		2
BnaA05g32760D	BnSUVR3.1A								4	1	2				1	1				2	4	41				32	1			1				1		1	2			1	1	2		1	1	1
BnaC05g48060D	BnSUVR3.1B								2	1	2				1	1			1	1	5	35				34				2		1		1		1	2					1		1	1
BnaA05g08770D	BnSUVH5.1A				2				3			1		2			2	1	1	1	13	28			2	104	2			1									2		3	1		1					3
BnaC04g10170D	BnSUVH5.1B						1		5				1								10	33			1	120	3														6							1	2
BnaA04g13190D	BnSUVH6.1A								14		1									1	19	34			3	143											1			2	6				1	2
BnaC04g35290D	BnSUVH6.1B								8	1	1		2							5	22	37			1	142										2	2			1	4	1				1			2
BnaA02g22450D	BnSUVR2.1A	1				1						1					1				4	33			1	59													2	1	3		2			1			3
BnaC02g30730D	BnSUVR2.1B			1	1	2							1				2			1	5	42				58				2				2					1	3	2		1		1	3	2		2
BnaA06g36410D	BnSUVR2.2A								1			1					1			3	2	32				49				1	1	2					2			1	2					1	1		1
BnaC07g17530D	BnSUVR2.2B	1			1				1	2	5		1						1		2	28	2	2	1	22		2		2	1	1					2			1	1			1	1	1		1
BnaA03g28550D	BnSUVR4.1A				1				1	1							1					38			2	38						2		1			1				1								5
BnaC03g33690D	BnSUVR4.1B				1					2	4								1		1	37			2	39								1			4				1								2
BnaA05g33030D	BnSUVR4.2A								4		1		1							4	7	38				49											1	1						1	1				1
BnaC05g47290D	BnSUVR4.2B			1	1				4	4	6		1		3		2				4	28			1	54							1	2			10			2	1	1				2			2
BnaA04g13850D	BnSUVR5.1A								1								1				4	42			3	129	1			1						1					6		1
BnaA09g41880D	BnSUVR5.2A										3					1				1	2	9				13						1	1			1	5				1
BnaC04g56280D	BnSUVR5.1B			1					2			2	1				1				6	35			3	116	1			2			1			1		1			4		1						1
BnaA07g02410D	BnASHR1.1A					1			3		2		1		1						10	35			3	113				3	1	2					2		1	1	3				1	1			1
BnaCnng42550D	BnASHR1.1B								3			1	2			1	2				2	53				30						1								1	2					1		1	2
BnaA09g09920D	BnASHR2.1A	1						1						1	1			1			3	29			1	57				1		1					1			1	5	2				1		1	2
BnaA09g29220D	BnATXR1.1A							1	3		1					1				3		28			2	33				2				1			1				1		1	2					3
BnaCnng33180D	BnATXR1.1B			1				1	2	1	4				1					3	1	33				19				3		1		2			4			3			1	1		3
BnaA05g19420D	BnATXR2.1A				1				2	1	2		2		2					1	4	31				30				1						1	4		1	1		1			1	1
BnaCnng26330D	BnATXR2.1B					1		1	4		1	1	2				1			1	1	32			2	48								1			1	1		1	1				1	1			1
BnaAnng01770D	BnATXR4.1A								2	2	2					1				2	2	39				24									1		4		1	3	1		1	1	1	3			2
BnaC02g01930D	BnATXR4.1B							1	2	1	3									1	3	31			1	37	2			1						1	4		1	1			1	1		1
BnaA05g17880D	BnaA05g17880D								1	1	2		2							2	2	36				53				1						1	3	1	1	3	1	1		1	1	3			3
BnaCnng44980D	BnaCnng44980D				2				5				1		1	1	1		2	2	10	39				52				2		1								2	1					2			2
BnaA09g52100D	BnaA09g52100D								1	1				1					1	2		19				8	1			1	1	1							1	2			1	1	2	2
BnaCnng01720D	BnaCnng01720D				1				1		5		1		1				1		1	34				35				4	2				2		3			1						1
BnaCnng08960D	BnSETD1.1B				1			1			1						1			1		39				24				1	1									2			1		1	2
BnaA09g45900D	BnSETD2.1A								2	3	2				1					3	6	35				67	1									1	5			4	3		1			4
BnaC08g39970D	BnSETD2.1B			1					3	1			1							2	7	39			1	74	1										1	1		2	3					2		1	1
BnaA09g28320D	BnSETD3.1A								7	1	3		1		1	1					8	35			3	72	1			2							5			1	1			1	3	1		1
BnaAnng22450D	BnSETD3.2A				1	1			3		1	1			1	1				1	10	30				117				1		1					1			1	4	1				1
BnaC05g20890D	BnSETD3.1B						1	1		2	4				1	1	1				3	39	1	1	1	23		1		1		1					6			1	1				1	1			1
BnaA07g01600D	BnSETD4.1A	1			1		1		1	2	1	1	3		1		1		1		2	27				15	2			1							3			5				1	1	5
BnaC07g02950D	BnSETD4.1B			1				1	8								1			1	12	27			1	109	2										1				4								2
BnaC01g39740D	BnSETD5.1B							1	1	1		1	1		1		3			2	2	30				36					1						1					1		1					1
BnaA09g34820D	BnSETD6.1A								7		2	1			1					1	9	26			4	89					1						1				3	1							3
BnaC08g25980D	BnSETD6.1B				1					4	6							1	1	1	5	29			1	50				3	1	1					10				3			1
BnaA09g35960D	BnSETD7.1A									2	5				1					2	2	27				13				1				1			5			5					3	5
BnaA09g35970D	BnSETD7.2A									3	8									1		28				9				1	1	1		1			8			3						3
BnaC08g27460D	BnSETD7.1B				1				4				1		2		1				2	20	1	1	2	37	1	1												4	3	1			2	4		1	1
BnaA03g14450D	BnSETD8.1A				1			1		1	1		2		1					1		36				3				2	1			1			2			3	1		2			3		1	1
BnaA04g22390D	BnSETD8.2A					1		1	6	1	3						1			1	11	30			1	89	1			6				2			3				3		1
BnaA08g30390D	BnSETD8.3A			1				1	5												1	22	2	2	1	35		2		1											3								2
BnaC03g63720D	BnSETD8.1B								1				1									18				10												1		2						2		1
BnaA02g03480D	BnSETD10.1A				1	1							1							2		31				18					1	2		1									1	1					1
BnaC02g07170D	BnSETD10.1B				2								1							2		31				19						2		1										2					1
[truncated: 10 more columns]

## Sheet: S10
Table S10 Description of selected cis-acting regulatory elements detected in the BnSDGs promoters (used in Figure 6).
cis-acting element	Category	Description
AACA-motif	Developmental	endosperm-specific negative expression
AAGAA-motif	Developmental
CAT-box	Developmental	cis-acting regulatory element related to meristem expression
CCAAT box	Developmental	MYB Hv1 binding site
HD-Zip-1	Developmental	element involved in differentiation of the palisade mesophyll cells
O2- site	Developmental	zein and related compound metabolism
RY-element	Developmental	seed specific
circadian	Developmental	cis-acting regulatory element involved in circadian control
ABRE	Hormone-responsive	cis-acting element involved in the abscisic acid responsiveness
ARE	Hormone-responsive	cis-acting regulatory element essential for the anaerobic induction
AuxRR	Hormone-responsive	cis-acting regulatory element involved in auxin responsiveness
GARE-motif	Hormone-responsive	gibberellin-responsive element
CGTCA-motif	Hormone-responsive	cis-acting regulatory element involved in the MeJA-responsiveness
ERE	Hormone-responsive
P-box	Hormone-responsive	gibberellin-responsive element
TATC-Box	Hormone-responsive	cis-acting element involved in gibberellin-responsiveness
TCA-element	Hormone-responsive	cis-acting element involved in salicylic acid responsiveness
TGA-element	Hormone-responsive	auxin-responsive element
TGACG-motif	Hormone-responsive	cis-acting regulatory element involved in the MeJA-responsiveness
DRE	Stress-responsive
GCN4-motif	Stress-responsive	endosperm specific
GT1-motif	Stress-responsive	light responsive element
GTGGC-motif	Stress-responsive
LTR	Stress-responsive	cis-acting element involved in low-temperature responsiveness
MBS	Stress-responsive	MYB binding site involved in drought-inducibility
Myb-binding	Stress-responsive	MYB binding site involved in light responsiveness
STRE	Stress-responsive
TC-rich repeats	Stress-responsive	cis-acting element involved in defense and stress responsiveness
W	Stress-responsive
WUN-motif	Stress-responsive	wound-responsive
as-1	Stress-responsive	pathogenic related
TCT-motif (TCTTAC)
AE-box (AGAAACAA)
GA-motif(ATAGATAA)
GT1-motif(GGTTAA)
GATA-motif(GATAGGA)
GTGGC-motif
Gap-box(CAAATGAA(A/G)A)
Box II (ACACGTAGA)
ATC-motif(AGCTATCCA)
I box(GATAAGGGT)
CAG-motif (GAAAGGCAGAC)
sbp-CMA1c(CTTTATCTCTTCCA)
ACA-motif(AATCACAACCATA)
TCT-motif (TCTTAC)
AE-box (AGAAACAA)
GA-motif(ATAGATAA)
GT1-motif(GGTTAA)
GATA-motif(GATAGGA)
GTGGC-motif
Gap-box(CAAATGAA(A/G)A)
Box II (ACACGTAGA)
ATC-motif(AGCTATCCA)
I box(GATAAGGGT)
CAG-motif (GAAAGGCAGAC)
sbp-CMA1c(CTTTATCTCTTCCA)
ACA-motif(AATCACAACCATA)

[truncated: 3 more sheets: S11, S12, S13]
